# Supplementary material for: Multi-Center Comparison of Two Self-Expanding Transcatheter Heart Valves: A Propensity Matched Analysis
Source: J Clin Med. 2022 Jul 21;11(14):4228. doi: 10.3390/jcm11144228 (PMC9318122; doi:10.3390/jcm11144228)
Supplement: Supplementary file 1 [file jcm-11-04228-s001.zip]

Archive with 1 entries (1 files):
- jcm-1779513-supplementary.pdf
